# Supplementary material for: In Silico Evaluation of Lawsonia intracellularis Genes Orthologous to Genes Associated with Pathogenesis in Other Intracellular Bacteria
Source: Microorganisms. 2024 Aug 6;12(8):1596. doi: 10.3390/microorganisms12081596 (PMC11355991; doi:10.3390/microorganisms12081596)
Supplement: Supplementary file 1 [file microorganisms-12-01596-s001.zip]

Archive with 1 entries (1 files):
- microorganisms-3091936-supplementary.pdf
